# Supplementary material for: Evaluation of Shear Horizontal Surface Acoustic Wave Biosensors Using “Layer Parameter” Obtained from Sensor Responses during Immunoreaction
Source: Sensors (Basel). 2021 Jul 20;21(14):4924. doi: 10.3390/s21144924 (PMC8309872; doi:10.3390/s21144924)
Supplement: Supplementary file 1 [file sensors-21-04924-s001.zip]

Archive with 1 entries (1 files):
- sensors-1250493-supplementary.pdf
